# Supplementary material for: Fosfomycin-induced agranulocytosis: a case report and review of the literature
Source: BMC Infect Dis. 2023 Oct 13;23:685. doi: 10.1186/s12879-023-08652-8 (PMC10576332; doi:10.1186/s12879-023-08652-8)
Supplement: Supplementary file 1 — Supplementary Material 1 [file 12879_2023_8652_MOESM1_ESM.xlsx]

## Sheet: Feuil1
	19th October	20th October	24th October	13th November	14th November	15th November	16th November	17th November	18th November	19th November	20th November	21st November	22nd November	23th November	24th November	25th November	26th November	27th November	30th November	2nd December	3rd December	4th December	5th December	7th December	9th December	12nd December	13th December	14th December	17th December	18th December	19th December	20th December	21st December	22nd December	23th December	24th December	25th December	25th December	26th December	27th December	28th December	29th December	30th December	31st December	1st January (5h30)	1st January (22h30)	2nd January	3rd January	4th January
Clinical description													onset of generalized skin rash	?	?	?	?	?	?	?	?	?	?	?	?	?	?	?	?	?	?	?	?	?	?	?	?	?	?	erythematous face pruritus				slight rash regression				rash regression	no skin problem
Leucocytes (G/L)																			3.06				3.12	3.52	3.62	3.12		3.26	2.68	2.86															8.79	4.88	4.73	3.99	3.15
Neutrophils (G/L)																			5.4							1.82			1.58	1.74															4.18	1.27
Eosinophils (G/L)						0									0	0			0							0.16			0.13	0.23								0.3							1.87	2.29
Lymphocytes (G/L)																			1.58							0.72			0.62	0.49															2.31	0.98		2.31	0,98 (dont 0,05 G/L de Lc hyperbasophiles)
Monocytes (G/L)																																													0.36	0.29
TGO (U/L)																									21	28		35	43		66									187					51		24
TGP (U/L)																									41	44		49	56		70									167					91		52
GGT (U/L)																									57	60		64	72		84									323					300		220
PAL (U/L)																									92	104			114											301					256		171
LDH (U/L)																																													490		319
Creatinine (mg/L)																			4.8				5.3	10.1	10	9.9		9.4	9.1		10.2				9.9		9.1	11		17		23.7	23.2	25.1	20.9		21.8	21.6	18.8
Urea (g/L)																			0.11				0.11	0.16	0.13	0.13		0.15	0.12		0.18				0.22		0.18	0.22		0.34		0.64	0.69	0.88	0.73		0.81	0.81	0.76
CKD EPI (mL/min/1,73 m²)																			118.4				114.6	67.2	68	68.8		73.3	76.2		66.4				68.8		76.2	62.6		44.5		24	24.6	22.3	27.9		26.5	26.8	31.7
Vancomycin concentration (continuous infusion, mg/L)																			23.5				36.7	49.1	38.9	64.3	52.1	49.1	48.2		48.7		36.9					> 100		49.1		72.7
Total IgE (kU/L)																																														<2
Procalcitonine (ng/mL)														0.1																						0.48		0.71		1.37		2.32					1.01
Ferritin (µg/L)																																			183													276	266
Triglycerides (g/L)																																														5.48
Electrophoresis
																	VANCOMYCIN
		PANTOPRAZOLE																																								FOSFOMYCIN 4gx4					FOSFOMYCIN 4gx2
												FERROUS SULPHATE
																																																SODIUM FERREDETATE
							PANTOPRAZOLE
																																														LANSOPRAZOLE
						SODIUM VALPROATE											MEROPENEM 6g/d																									MEROPENEM 4g/d
														AZTREONAM
					BETAXOLOL										LINEZOLID																	ONDANSETRON		ONDANSETRON								RACECADOTRIL					CITALOPRAM
								NICARDIPINE			IPRATROPIUM aerosol																												oral PHOSPHOR										oral PHOSPHOR
											SALBUTAMOL aerosol																					NICARDIPINE																RACECADOTRIL
																																		ALPRAZOLAM											FUROSEMIDE
									oral POTASSIUM																																			OLIGOELEMENTS
					ALPRAZOLAM																																				ALPRAZOLAM							ALPRAZOLAM
		LEVETIRACETAM
																																															EMOLLIENT
										ENOXAPARIN												ENOXAPARIN										ENOXAPARINE											ENOXAPARINE		UNFRACTIONATED HEPARIN			UNFRACTIONATED HEPARIN
						PROPOFOL
																															MORPHINE													ALBUMIN
																														ACETAMONIPHEN
						ACETAMONIPHEN		ACETAMONIPHEN				ACETAMONIPHEN										ACETAMONIPHEN																									oral POTASSIUM
																																								DEXCHLORPHENIRAMINE				DEXCHLORPHENIRAMINE
					METHYLPREDNISOLONE																																											ONDANSETRON
																																											INSULIN
							INSULIN																								INSULIN													ZINC
									BISOPROLOL
																																	IRBESARTAN										ZINC						IRBESARTAN
																																														FOLIC ACID
																																																BISOPROLOL
																	TRAMADOL
																																TRAMADOL												TRAMADOL
	GADOTERIC ACID	IOBITRIDOL	IOBITRIDOL	GADOTERIC ACID	ATRACURIUM, REMIFENTANYL, LIDOCAINE, MANNITOL, METHYLPREDNISOLONE, PROPOFOL, NORADRENALINE, VALPROATE DE SODIUM, EPHEDRINE, VANCOMYCINE									GADOTERIC ACID	MIDAZOLAM		SURGERY : ATRACURIUM, SUFENTANIL, LIDOCAIN, PROPOFOL, NORADRENALIN				SURGERY : ATRACURIUM, REMIFENTANIL, PROPOFOL							GADOTERIC ACID			SURGERY : ATRACURIUM, REMIFENTANIL, LIDOCAIN, PROPOFOL, EPHEDRIN	SURGERY : ROCURONIUM, SUFENTANIL, LIDOCAIN, PROPOFOL												SURGERY : ATRACURIUM, PROPOFIL, SUFENTANIL, LIDOCAINE, NORADRENALIN, EPHEDRIN
Table 1 : raw data of the case report
[truncated: 34 more columns]
